# Supplementary material for: A novel fluorescence-activated cell sorting (FACS)-based screening identified ATG14, the gene required for pexophagy in the methylotrophic yeast
Source: FEMS Yeast Res. 2024 Jul 18;24:foae022. doi: 10.1093/femsyr/foae022 (PMC11305268; doi:10.1093/femsyr/foae022)
Supplement: foae022_Supplemental_Files [file foae022_supplemental_files.zip]

Archive with 5 entries (5 files):
- FEMS-Yeast-Res_FACS-Atg14_SupFigLegends_20240613_FINAL.docx
- Figure_S1.tif
- Figure_S2.tif
- Figure_S3.tif
- Figure_S4.tif
